# Supplementary material for: Bi‐allelic VPS16 variants limit HOPS/CORVET levels and cause a mucopolysaccharidosis‐like disease
Source: EMBO Mol Med. 2021 May 3;13(5):e13376. doi: 10.15252/emmm.202013376 (PMC8103096; doi:10.15252/emmm.202013376)
Supplement: Supplementary file 4 — Movie EV1 [file EMMM-13-e13376-s006.zip]

Archive with 5 entries (4 files):
- Movie_EV1_--_CONTROL_pos3_g46_LC3_LT_3h_w_scale_and_timestamp.mp4
- Sofou_et_al_-_Legend_Movie_EV1.docx
- __MACOSX/
- __MACOSX/._Movie_EV1_--_CONTROL_pos3_g46_LC3_LT_3h_w_scale_and_timestamp.mp4
- __MACOSX/._Sofou_et_al_-_Legend_Movie_EV1.docx
